# Supplementary material for: Ruthenium(II) Polypyridyl Complexes for Antimicrobial Photodynamic Therapy: Prospects for Application in Cystic Fibrosis Lung Airways
Source: Pharmaceutics. 2022 Aug 10;14(8):1664. doi: 10.3390/pharmaceutics14081664 (PMC9412327; doi:10.3390/pharmaceutics14081664)
Supplement: Supplementary file 1 [file pharmaceutics-14-01664-s001.zip]

Archive with 1 entries (1 files):
- pharmaceutics-1822461-supplementary.pdf
